# Supplementary material for: Self-administration of a Salmonella vaccine by domestic pigs
Source: Sci Rep. 2023 Feb 20;13:2972. doi: 10.1038/s41598-023-29987-x (PMC9941462; doi:10.1038/s41598-023-29987-x)
Supplement: Supplementary file 1 — Supplementary Information 1. [file 41598_2023_29987_MOESM1_ESM.xlsx]

## Sheet: DATA
PIG	ID	TRT	OIGA0	OIGA14	OIGA21	OIGG0	OIGG14	OIGG21	SIGA0	SIGA14	SIGA21	SIGG0	SIGG14	SIGG21	WT0	WT45
1	B278	DRE	0.00996264	0.0286426	0.81071	0.0425532	0.0685579	0.158392	0.0154394	0.552257	1.54038	0.0164779	1.14109	2.28321	211.1	300.7
2	R254	DRE	0.0261519	0.221669	0.349938	0.0460993	0.438534	0.503546	-0.00118765	0.431116	0.833729	0.00102987	1.36972	1.3656	190.8	291
3	B292	DRE	0.00747198	2.04732	0.288917	0.0425532	1.72931	0.470449	0.0415677	0.143705	0.389549	0.0370752	1.09681	1	178.5	277.3
4	B289	DRE	0.00622665	1	0.0684932	0.0413712	0.144208	0.0390071	0.0118765	1.44893	2.18052	0.0422245	2.71885	2.71576	190	301.6
5	B276	DRE	0.00498132	0.740971	0.697385	0.0295508	0.362884	0.135934	0.0106888	0.254157	0.523753	0.0164779	1.11123	1.18538	225.5	357.5
6	R277	DRE	0.00124533	0.872976	1.76463	-0.0035461	1.47991	0.526005	0.0427553	0.913302	1.84442	0.180227	2.46138	2.29969	212.8	314.2
7	R266	DRE	0.00124533	0.0236613	0.20797	0.0626478	0.15721	0.0921986	0.00712589	0.0807601	0.0629454	-0.0061792	1.51802	1.53141	200.7	306.9
8	B275	DRE	0.00373599	1.72727	2.0274	0.0165485	1.35461	0.429078	0.0356295	1.68527	1	0.0576725	2.26571	2.37178	221.8	336.5
9	B295	DRE	0.00124533	0.611457	0.369863	0.0413712	0.365248	0.15721	0.0356295	3.18527	3.54513	0.00411946	2.05973	2.21524	199.6	311.8
10	R284	DRE	0.005	0.426	99	0.028	0.147	99	0.0106888	0.414489	0.334917	0.0236869	1.13491	1.0999	153.5	245
11	B298	DRE	99	0.059	0.592	99	0.196	99	0.0593824	1.26722	1.00119	0.0319258	2.26056	1.62204	210.1	328.8
12	R260	DRE	0.007	99	1.294	0.064	99	0.3	0.02019	0.678147	0.690024	0.0205973	2.0103	2.01751	213.7	317.5
13	R258	SPR	0.00498132	0.437111	4.06227	0.0307329	1	1.13948	0.0142518	0.122328	0.78266	0.0092688	1.5345	1.75386	189.9	261.2
14	B282	SPR	0.00622665	1.78456	0.33873	0.0271868	1.57801	0.114657	0.00475059	0.726841	0.834917	0	0.858908	0.941298	213.9	329.1
15	B308	SPR	0.00871731	0.663761	0.420922	0.0260047	0.0969267	0.425532	0.0380048	0.736342	1.43468	0.053553	2.10196	2.15345	242.2	211.2
16	R214	SPR	0.00124533	1.3213	0.163138	0	0.385343	0.0957447	0.0118765	0.442993	0.668646	0.0164779	1.13697	1.28218	194.3	321.2
17	R285	SPR	0	0.175592	0.840598	-0.00472813	0.0271868	0.22104	0.0130641	0.539192	0.210214	0.0175077	0.918641	1.55613	192.4	308.6
18	B299	SPR	0.00871731	0.0136986	0.0884184	-0.0035461	-0.0035461	0.130024	0.0213777	0.270784	0.667458	-0.00720906	0.38826	0.982492	220.5	337.8
19	R217	SPR	0.00498132	0.910336	1.85305	-0.00236407	0.297872	0.674941	0.00712589	0.102138	0.292162	-0.00720906	1.26159	1.18538	161.2	213.6
20	R290	SPR	0	0.892902	1.19178	0.0070922	0.319149	0.638298	0.00593824	0.0605701	0.441805	-0.0133883	0.587024	1.40886	166.1	280.8
21	B294	SPR	0.00747198	0.876712	2.08344	0.0283688	0.838061	1.96336	0.0106888	0.376485	0.319477	0.0113285	2.08342	2.17508	209.6	320.7
22	B291	SPR	0	0.0672478	0.113325	0.04	0.305	99	0.0142518	0.552257	1.9715	0.0226571	1.78167	2.16375	197.8	310.9
23	R282	SPR	0.0261519	1.61519	3.07597	0.00827423	0.367612	0.762411	0.00831354	1.13777	1.30998	0.015448	2.16375	2.34295	146.8	245.8
24	B306	SPR	99	0.097	0.342	99	0.04	0.561	0.00118765	0.258907	1.13658	-0.00205973	0.419156	1.0206	155.6	306.3
25	R261	CON	0.00498132	0	0.00871731	0.00236407	0.192671	0.0839243	0.00475059	0.342043	0.171021	0.0339856	2.35942	2.28321	161	293.2
26	B272	CON	0.011208	0.00622665	0.01868	0.0070922	0.260047	0.106383	0.0166271	0.0249406	0.0190024	0.0123584	0.046344	0.092688	164.1	260.4
27	B309	CON	0.011208	0.00124533	0.00124533	0.00118203	0.172577	0.0472813	0.0023753	0.00356295	0.0142518	-0.0113285	-0.00205973	-0.0102987	146.3	246.8
28	R253	CON	0.00622665	0.0199253	0.0124533	-0.00472813	0.684397	0.134752	0.00593824	0.00712589	0.0142518	0.00823893	0.0185376	0.0257467	187.3	287.8
29	B281	CON	0.00249066	0.00747198	0.00747198	0.0189125	0.00236407	0.0212766	0.023753	0.0130641	0.0166271	0.00411946	0.0968074	0.0854789	217.2	328.1
30	B302	CON	0.00871731	0.0124533	0.014944	0.00827423	0.00236407	0.0177305	0.0213777	0.0130641	0.00593824	-0.00514933	0	0.0587024	198.7	326.8
31	R281	CON	0.00996264	-0.00249066	0.0124533	-0.00472813	0.0212766	0.0839243	0.0190024	0.0106888	0.00950119	0.00514933	-0.00720906	0.0175077	199.9	311.2
32	R262	CON	0.00498132	0.014944	0.00747198	0.0484634	0.035461	0.0496454	0.00593824	0.02019	0.00950119	0.00411946	0.0133883	0.0391349	175.4	293.3
33	B300	CON	0.00622665	0.0199253	0.00996264	0.036643	0.0118203	0.0425532	0.0106888	0.0213777	0.0154394	0.0236869	0.0216272	0.030896	129.7	301.8
34	B297	CON	0.006	99	0.001	0.005	99	0.015	0.00475059	0.0178147	0.00950119	0.00102987	0.0030896	0.00411946	195.1	316.9
35	R275	CON	0.002	0.007	99	0.02	0	99	0	0.0118765	0.00712589	0.0061792	0.0133883	0.0205973	136.5	261.4
36	R291	CON	0.01	0.004	99	0.009	0.001	99	0.00356295	0.00593824	0.00831354	0	0.0092688	0.0185376	161.4	262

## Sheet: SAS Code
Some of the SAS code used to analyze the data on the DATA tab
proc import DATAFILE='/home/u49437859/sasuser.v94/WORK/VACSTUDYWTS.xlsx'
dbms=xlsx
out=work.AG;
sheet=SAS;
DATA NEW; SET AG;
IF OIGA0 = 99 THEN OIGA0 = .;
IF OIGA14 = 99 THEN OIGA14 = .;
IF OIGA21 = 99 THEN OIGA21 = .;
IF OIGG0 = 99 THEN OIGG0 = .;
IF OIGG14 = 99 THEN OIGG14 = .;
IF OIGG21 = 99 THEN OIGG21 = .;
IF SIGG0 = 99 THEN SIGG0 = .;
IF SIGG14 = 99 THEN SIGG14 = .;
IF SIGG21 = 99 THEN SIGG21 = .;
ADG = (WT45-WT0)/45;
TITLE "VACCINE STUDY -- VACSTUDY";
PROC PRINT;
ODS GRAPHICS OFF;
PROC GLM;
CLASSES TRT;
MODEL SIGA14 SIGA21						The model is changed for serum and oral fluids of IgG and IgA measures
= TRT SIGA0 WT0;
LSMEANS TRT / S P;
RUN;
